# Supplementary material for: Family Functioning, Maternal Depression, and Adolescent Cognitive Flexibility and Its Associations with Adolescent Depression: A Cross-Sectional Study
Source: Children (Basel). 2024 Jan 22;11(1):131. doi: 10.3390/children11010131 (PMC10814122; doi:10.3390/children11010131)
Supplement: Supplementary file 1 [file children-11-00131-s001.zip]

Archive with 1 entries (1 files):
- children-2805903-supplementary.pdf
